# Supplementary material for: Oligomeric Structure of the MALT1 Tandem Ig-Like Domains
Source: PLoS One. 2011 Sep 23;6(9):e23220. doi: 10.1371/journal.pone.0023220 (PMC3179463; doi:10.1371/journal.pone.0023220)
Supplement: Datapack S1 — Standalone iSee datapack - contains the enhanced version of this article for use offline. This file can be opened using free software available for download at http://www.molsoft.com/icm_browser.html. (ICB) [file pone.0023220.s004.icb]

Archive with 1 entries (1 files):
- pone.0023220.icb
